# Supplementary material for: Characterization of knockin mice at the Rosa26, Tac1 and Plekhg1 loci generated by homologous recombination in oocytes
Source: PLoS One. 2018 Feb 27;13(2):e0193129. doi: 10.1371/journal.pone.0193129 (PMC5828354; doi:10.1371/journal.pone.0193129)
Supplement: S1 Table — Oligonucleotides used for generation of mice described in this study with details of use. (XLSX) [file pone.0193129.s002.xlsx]

## Sheet: Sheet1
Name	Sequence	Use
T7-Rosa-sgRNA	GGCTAATACGACTCACTATAGGATTCTCCCAGGCCCAGGGGTTTTAGAGCTAGAAATAGC	Rosa-sgRNA1 generation
Sp6-Tac1-sgRNA	GGCATTTAGGTGACACTATAGAAAATCCTCGTGGCCGTGGGTTTTAGAGCTAGAAATAGC	Tac1-sgRNA generation
T7-Plekhg1-sgRNA	GGCTAATACGACTCACTATAGGACTCGGAGGGTTCCGCTGGTTTTAGAGCTAGAAATAGC	Plekhg1-sgRNA generation
sgRNA-common	AAAAGCACCGACTCGGTGCCACTTTTTCAAGTTGATAACGGACTAGCCTTATTTTAACTTGCTATTTCTAGCTCTAAAAC	sgRNA-Common primer
Krt14 test-forward	CCTGTCTGGGAAGATAGGACG	Krt14-sgRNA test DNA amplification
Krt14 test-reverse	GTCTGTGAACAAGAGAGAATGGTT	Krt14-sgRNA test DNA amplification
Tac1 test-forward	GCATCCCCGCGGTCTGACCGCAG	Tac1-sgRNA test DNA amplification
Tac1 test-reverse	Ctccccaaccctgtaagtaggg	Tac1-sgRNA test DNA amplification
Plekhg1 test-forward	GGACGAAGTGCGTCTGGATCTCTC	Plekhg1-sgRNA test DNA amplification
Plekhg1 test-reverse	GTGGTCTCTGGCATGCATCATTC	Plekhg1-sgRNA test DNA amplification
Rosa26 5' screening 1-for	CCTAAAGAAGAGGCTGTGCT	Rosa26 screening 5'-recombination-1
Rosa26 5' screening 1-rev	CGGGCCATTTACCGTAAGTT	Rosa26 screening 5'-recombination-1
Rosa26 5' screening 2-for	CAGAGAGCCTCGGCTAGGTA	Rosa26 screening 5'-recombination-2
Rosa26 5' screening 2-rev	GGGCTATGAACTAATGACCC	Rosa26 screening 5'-recombination-2
Rosa26 3' screening 1-for	GCATCGATACCGTCGACCTC	Rosa26 screening 3'-recombination-1
Rosa26 3' screening 1-rev	AGCCATGGCAATGTTCAAGC	Rosa26 screening 3'-recombination-1
Rosa26 3' screening 2-for	AGTTGCCAGCCATCTGTTGT	Rosa26 screening 3'-recombination-2
Rosa26 3' screening 2-rev	TGCAGTGTTGAGGGCAATCT	Rosa26 screening 3'-recombination-2
Tac1 5' screening 1-for	GCTTGCCTCATCCCACTGAA	Tac1-tagRFP-2a-TVA screening 5'-recombination-1
Tac1 5' screening 1-rev	CTCCCATGTGAAGCCCTCAG	Tac1-tagRFP-2a-TVA screening 5'-recombination-1
Tac1 5' screening 2-for	GCGGAAGTTATTTGGCTGTCC	Tac1-tagRFP-2a-TVA screening 5'-recombination-2
Tac1 5' screening 2-rev	CTGCCGTACATGAAGCTGGT	Tac1-tagRFP-2a-TVA screening 5'-recombination-2
Tac1 3' screening 1-for	AAGCCCCTTGAGCATCTGAC	Tac1-tagRFP-2a-TVA screening 3'-recombination-1
Tac1 3' screening 1-rev	GCCTCTTCCCCACCAATGAA	Tac1-tagRFP-2a-TVA screening 3'-recombination-1
Tac1 3' screening 2-for	TTGGGCACTGACAATTCCGT	Tac1-tagRFP-2a-TVA screening 3'-recombination-2
Tac1 3' screening 2-rev	ATGGCTTTGGGGAGTTGTGG	Tac1-tagRFP-2a-TVA screening 3'-recombination-2
Plekhg1 5' screening 1-for	ATTTGACAATGCTTGTTTTGGGG	Plekhg1-FlpO screening 5'-recombination-1
Plekhg1 5' screening 1-rev	CTTGCACAGGATGTCGAACTG	Plekhg1-FlpO screening 5'-recombination-1
Plekhg1 5' screening 2-for	GGGGACTAAAACCATTTTGTGGA	Plekhg1-FlpO screening 5'-recombination-2
Plekhg1 5' screening 2-rev	GAACTGGCTCATCACCTTCCT	Plekhg1-FlpO screening 5'-recombination-2
Plekhg1 3' screening 1-for	CGAGAGCATCTGGGAGATCA	Plekhg1-FlpO screening 3'-recombination-1
Plekhg1 3' screening 1-rev	GACCCTTCAGTACAGGAACCC	Plekhg1-FlpO screening 3'-recombination-1
Plekhg1 3' screening 2-for	GTTCACCAAGACCAAGACCCT	Plekhg1-FlpO screening 3'-recombination-2
Plekhg1 3' screening 2-rev	CTTTGCAGGTGACACCAAACC	Plekhg1-FlpO screening 3'-recombination-2
Kanamycin-cassette for	ggtctcccatggcgcGCCGAACAAACGACCCAACAC	Kan-cassette with BsaI/AscI forward
Kanamycin-cassette rev	GGCggccGCCAGGGTTTTCGTCAGGTGG	Kan-cassette with NotI reverse
Tac1-5'homology for	GCATCCCCGCGGTCTGACCGCAg	Tac1-5'-homolgy for Bac-recombineering
Tac1-5'homology rev	GGCCGCAATGGCCGATTTctgaagagagtaggag	Tac1-5'-homolgy for Bac-recombineering
Tac1-3'homology for	CTGGCCGCAGGGGCCGTGGCGGTCTTTTTTCTCG	Tac1-3'-homolgy for Bac-recombineering
Tac1-3'homology rev	Ctccccaaccctgtaagtaggg	Tac1-3'-homolgy for Bac-recombineering
Plekhg1-5'-homology for	GGACGAAGTGCGTCTGGATCTCTC	Plekhg1-5'-homology
Plekhg1-5'-homology rev	GTAATTTGTttaaacggcgcgccGGCAAAGCTGCTTGAGCTAAG	Plekhg1-5'-homology
Plekhg1-3'-homology for	GCTTTGCCggcgcgccgtttaaACAAATTACCATACGAATGAGG	Plekhg1-3'-homology
Plekhg1-3'-homology rev	GATGGGGCTCTAGTGGATGTGAAAGC	Plekhg1-3'-homology
SfiI-TVA for	gaGGCCATTGCGGCCACCATGGCGCGGCTG	SfiI-TVA
SfiI-TVA-rev	gtggcccctgcggCCGTGGTGAGCAGCAGGCAG	SfiI-TVA
SfiI-T1R3-for	CGtggccATTGCggccgccATGGtGCGCCTGGCTATC	T1R3-signal peptide
SfiI-T1R3-rev	CCTCGCCCTGGCGCGcCATCCCAAGCTCCAGGAAAG	T1R3-signal peptide
AscI-mRuby-sm-Ollas-for	gcggcgcgccaGGGGTCCGGATTTGCCAATGAAC	mRuby2-SM-OLLAS-CD4 fusion
Cd4-mRuby-sm-Ollas-rev	CTGAGTGGCTCTcTTGCCCATCAGTCTGGGTCCAAG	mRuby2-SM-OLLAS-CD4 fusion
mRuby-sm-Ollas-Cd4-for	GACTGATGGGCAAgAGAGCCACTCAGCTCCAGAAAA	mRuby2-SM-OLLAS-CD4 fusion
KpnI-Cd4-rev	gtggtacctaGCGCCTTCGGTGCCGGCACC	mRuby2-SM-OLLAS-CD4 fusion
SfiI-Kan-for	CTAGATCGAATTCGGCCATTGCGGCCGAACAAAC	Infusion modification of AI9 with SfiI-Kan
SfiI-Kan-rev	CGAATTCCTGCAGGGCCCCTGCGGCCAGGGTTTTC	Infusion modification of AI9 with SfiI-Kan
